# Supplementary material for: pH-Resolved ATP Synthesis in Skeletal Muscle: Concept, Implementation, and Assessment Using Dynamic 31P Magnetic Resonance Spectroscopy at 7T
Source: Diagnostics (Basel). 2026 Mar 2;16(5):744. doi: 10.3390/diagnostics16050744 (PMC12984577; doi:10.3390/diagnostics16050744)
Supplement: Supplementary file 1 [file diagnostics-16-00744-s001.zip]

Archive with 1 entries (1 files):
- diagnostics-4136844-supplementary.pdf
